# Supplementary material for: Epigenetic repression of antiviral genes by SARS-CoV-2 NSP1
Source: PLoS One. 2024 Jan 26;19(1):e0297262. doi: 10.1371/journal.pone.0297262 (PMC10817131; doi:10.1371/journal.pone.0297262)
Supplement: S1 Table — (TXT) [file pone.0297262.s003.txt]

LFQ intensity preBlueBlank	LFQ intensity Blue3	LFQ intensity preRedBlank	LFQ intensity Red3	LFQ intensity postWash	LFQ intensity Blue310	Reverse	Length	Mass	PEP	Score	Intensity	MS/MS Count	Start position	End position	Sequence	Proteins	Gene names	Protein names
#!{Type}E	E	E	E	E	E	C	N	N	N	N	N	N	N	N	T	T	T	T
0	3189700	0	1.2855E+07	0	2238800		32	3261.4757	1.178E-22	101.98	18283000	12	186	217	AAGSPSSSDQDEKLPGQDESTAGTSEQNDILK	E7EPN9;Q9Y520-3;Q9Y520-4;Q9Y520-5;Q9Y520;Q9Y520-7;Q9Y520-6	PRRC2C	Protein PRRC2C
109670	6955700	0	3.0173E+07	0	0		18	1752.9523	0.0095146	81.128	37239000	2	2664	2681	AFGSGIDIKPGTPPIAGR	E7EPN9;Q9Y520-3;Q9Y520-4;Q9Y520-5;Q9Y520;Q9Y520-7;Q9Y520-2;Q9Y520-6;A0A2R8Y7F4;A0A2R8YET2;H7C5N8;A0A2R8Y424	PRRC2C	Protein PRRC2C
0	969590	0	6884900	0	0		35	3904.8351	6.1582E-09	62.398	7854500	3	827	861	ATEEPEDVRSEAALDQEQITAAYSVEHNQLEAHPK	E7EPN9;Q9Y520-3;Q9Y520-4;Q9Y520-5;Q9Y520;Q9Y520-7;Q9Y520-2;Q9Y520-6	PRRC2C	Protein PRRC2C
0	0	0	7777500	0	0		19	2065.0076	0.049067	55.688	7777500	1	2132	2150	DAQQVEPEGQEKPSPATVR	E7EPN9;Q9Y520-3;Q9Y520-4;Q9Y520-5;Q9Y520;Q9Y520-7;Q9Y520-2;Q9Y520-6;A0A2R8Y7F4;A0A2R8YET2;H7C5N8	PRRC2C	Protein PRRC2C
0	899260	0	2780300	0	0		10	1123.5622	0.003193	97.965	3679600	2	797	806	DHAISLSEPR	E7EPN9;Q9Y520-3;Q9Y520-4;Q9Y520-5;Q9Y520;Q9Y520-7;Q9Y520-2;Q9Y520-6	PRRC2C	Protein PRRC2C
0	2719200	0	6497000	0	3784000		23	2426.1449	3.9278E-39	169.98	13000000	12	2187	2209	ESVTDYTTPSSSLPNTVATNNTK	E7EPN9;Q9Y520-3;Q9Y520-4;Q9Y520-5;Q9Y520;Q9Y520-7;Q9Y520-2;A0A2R8Y7F4;A0A2R8YET2	PRRC2C	Protein PRRC2C
0	2325300	0	1.926E+07	0	0		31	3000.5768	0.00061579	51.066	21586000	2	1257	1287	GSEGKPSLTLPASAPGPEEALTTVTVAPAPR	P48634-2;P48634-3;P48634	PRRC2A	Protein PRRC2A
0	795150	0	5705200	0	3335500		23	2174.2099	0.0024347	62.274	9835800	6	492	514	LKAEPAAPPAAPSTPAPPPAVPK	P48634-2;P48634-3;P48634;P48634-4	PRRC2A	Protein PRRC2A
86171	5101700	0	1.5366E+07	0	3658300		10	1110.5921	0.0023923	105.52	24212000	4	2103	2112	LPDLSPVENK	E7EPN9;Q9Y520-3;Q9Y520-4;Q9Y520-5;Q9Y520;Q9Y520-7;Q9Y520-2;Q9Y520-6;A0A2R8Y7F4;A0A2R8YET2;H7C5N8	PRRC2C	Protein PRRC2C
0	57713	0	5825300	0	0		17	1704.8319	4.5255E-08	146.84	5883000	2	1962	1978	LPSAQTPNGTDYVASGK	E7EPN9;Q9Y520-3;Q9Y520-4;Q9Y520-5;Q9Y520;Q9Y520-7;Q9Y520-2;Q9Y520-6;A0A2R8Y7F4;A0A2R8YET2;H7C5N8	PRRC2C	Protein PRRC2C
0	984250	0	2499400	0	1175900		19	2104.1238	2.2538E-53	194.48	4659500	8	2210	2228	MEDTLVNNVPLPNTLPLPK	E7EPN9;Q9Y520-3;Q9Y520-4;Q9Y520-5;Q9Y520;Q9Y520-7;Q9Y520-2;A0A2R8Y7F4;A0A2R8YET2	PRRC2C	Protein PRRC2C
0	1463100	0	4019000	0	2848700		11	1171.6197	0.0025675	99.343	8330800	6	1518	1528	NADLNAQTVVK	E7EPN9;Q9Y520-3;Q9Y520-4;Q9Y520-5;Q9Y520;Q9Y520-7;Q9Y520-2;Q9Y520-6;H7C5N8	PRRC2C	Protein PRRC2C
0	458400	0	648390	0	496570		22	2377.2377	0.00036711	88.071	1603400	4	1101	1122	PSQDTEKPLEPVSTVQVEPAVK	E7EPN9;Q9Y520-3;Q9Y520-4;Q9Y520-5;Q9Y520;Q9Y520-7;Q9Y520-2;Q9Y520-6	PRRC2C	Protein PRRC2C
0	0	0	6161000	0	1925100		35	3543.6727	3.6217E-07	54.049	8086100	3	1587	1621	RGPFDDQPAGTTGVDLINGSSAHHQEGVPNGTGQK	E7EPN9;Q9Y520-3;Q9Y520-4;Q9Y520-5;Q9Y520;Q9Y520-7;Q9Y520-2;Q9Y520-6;H7C5N8	PRRC2C	Protein PRRC2C
0	1434300	0	9412500	0	1651000		17	1728.9523	0.032641	49.559	12498000	1	124	140	RPPAAPENTPLVPSGVK	P48634-2;P48634-3;P48634;P48634-4	PRRC2A	Protein PRRC2A
0	400880	0	921450	0	705200		13	1326.5324	0.0073873	93.345	2027500	3	747	759	SDSGGSSSEPFDR	P48634-2;P48634-3;P48634;P48634-4	PRRC2A	Protein PRRC2A
0	205980	0	1311200	0	66073		31	3184.587	0.0035973	39.384	1583200	1	811	841	SETPPVPPPPPYLASYPGFPENGAPGPPISR	P48634-2;P48634-3;P48634	PRRC2A	Protein PRRC2A
0	2024400	0	7186000	0	2217700		19	2125.044	0.0029139	70.117	11428000	3	1979	1997	SIQTPQSHGTLTAELWDNK	E7EPN9;Q9Y520-3;Q9Y520-4;Q9Y520-5;Q9Y520;Q9Y520-7;Q9Y520-2;Q9Y520-6;A0A2R8Y7F4;A0A2R8YET2;H7C5N8	PRRC2C	Protein PRRC2C
0	2951300	0	7194500	0	0		35	3763.8992	0.0025685	40.206	10146000	1	2471	2505	SQPAFMQSSLSQPSVVLSGTAIHNFPTVQHQELAK	E7EPN9;Q9Y520-3;Q9Y520-4;Q9Y520-5;Q9Y520;Q9Y520-7;Q9Y520-2;Q9Y520-6;A0A2R8Y7F4;A0A2R8YET2;H7C5N8	PRRC2C	Protein PRRC2C
0	832860	0	1728600	0	594400		27	2720.2889	0.0010649	45.546	3155800	6	97	123	SSDASTAQPPESQPLPASQTPASNQPK	P48634-2;P48634-3;P48634;P48634-4	PRRC2A	Protein PRRC2A
0	445230	0	0	0	604880		20	2009.0065	0.0021072	81.185	1050100	4	98	117	SSSATASQPPESLPQPGLQK	A0A1W2PQP5;XXXPRRC2B;Q5JSZ5-5;Q5JSZ5	PRRC2B	Protein PRRC2B
0	910480	0	2521100	0	1408200		13	1298.683	0.018515	76.332	4839800	3	377	389	SSSQIPAQPSVAK	E7EPN9;Q9Y520-3;Q9Y520-4;Q9Y520-5;Q9Y520;Q9Y520-7;Q9Y520-2;Q9Y520-6;A0A0A0MS30	PRRC2C	Protein PRRC2C
0	564350	0	0	0	2467500		25	2596.3093	0.035035	41.703	3031900	1	118	142	SVSNLQKPTQSISQENTNSVPGGPK	A0A1W2PQP5;XXXPRRC2B;Q5JSZ5-5;Q5JSZ5	PRRC2B	Protein PRRC2B
